# Supplementary material for: Synthesis and Biological Evaluation of 5′-O-Fatty Acyl Ester Derivatives of 3′-Fluoro-2′,3′-dideoxythymidine as Potential Anti-HIV Microbicides
Source: Molecules. 2022 May 23;27(10):3352. doi: 10.3390/molecules27103352 (PMC9143043; doi:10.3390/molecules27103352)
Supplement: Supplementary file 1 [file molecules-27-03352-s001.zip]

Archive with 1 entries (1 files):
- molecules-1717314-supplementary.pdf
